# Supplementary material for: Neurotensin Receptor 1 Regulates HER4 Tyrosine Phosphorylation in Lung Cancer Cells
Source: Biology (Basel). 2026 Apr 28;15(9):686. doi: 10.3390/biology15090686 (PMC13162706; doi:10.3390/biology15090686)
Supplement: Supplementary file 1 [file biology-15-00686-s001.zip]

Archive with 8 entries (8 files):
- biolmoodyFigS7.pdf
- biolmoodytFigS1.pdf
- biolmoodytFigS2F.pdf
- biolmoodytFigS3.pdf
- biolmoodytFigs4.pdf
- biolmoodytFigS5.pdf
- biolmoodytFigS6.pdf
- biolmoodytFigS8.pdf
